# Supplementary material for: Clinical and genetic characterization of a Taiwanese cohort with spastic paraparesis combined with cerebellar involvement
Source: Front Neurol. 2022 Sep 30;13:1005670. doi: 10.3389/fneur.2022.1005670 (PMC9563621; doi:10.3389/fneur.2022.1005670)
Supplement: Supplementary file 3 [file Table_1.XLS]

## Sheet: HSP_HSP Like Genes
ABCD1
ABHD12
ACP33
AFG3L2
AIMP1
ALDH18A1
ALS2
AMPD2
ANKRD15
AP4B1
AP4E1
AP4M1
AP4S1
AP5Z1
ARG1
ARL6IP1
ARSI
ATL1
ATP13A2
ATP2B4
B4GALNT1
BICD2
BSCL2
C12orf65
C19orf12
CAPN1
CAV1
CCT5
CPSQ2
CPT1C
CYP27A1
CYP2U1
CYP7B1
DARS2
DDHD1
DDHD2
DNM2
DSTYK
DYNC1H1
ELOVL4
ENTPD1
ERLIN1
ERLIN2
EXOSC3
FA2H
FAM134B
FLRT1
GAD1
GALC
GBA2
GJC2
GRN
HSPD1
IFIH1
KANK1
KIAA0196
KIAA0226
KIAA0415
KIAA1840
KIF1A
KIF1C
KIF5A
KL4
L1CAM
LMNB1
LYST
MAG
MARS
MARS2
MFN2
MTPAP
NEFL
NIPA1
NT5C2
OPA3
PGAP1
PLA2G6
PLP1
PNPLA6
POLR3A
RAB3GAP2
RARS
REEP1
REEP2
RPIA
RTN2
SACS
SLC16A2
SLC25A15
SLC33A1
SPAST
SPG11
SPG20
SPG21
SPG7
TDP2
TECPR2
TFG
TUBB2A
UBAP1
UCHL1
USP8
VPS13D
VPS37A
WDR48
WWOX
ZFR
ZFYVE26
ZFYVE27
ZNF592

## Sheet: HCA Genes
CABC1
CACNA1A
CACNA1G
CAV1
CC2D2A
CCDC88C
CEP290
CHP1
CLN5
CLN6
COA7
COX20
CP
CSPP1
CSTB
CWF19L1
CYP27A1
CYP7B1
DARS2
DNAJC19
DNAJC3
EIF2B1
EIF2B2
EIF2B3
EIF2B4
EIF2B5
ELOVL5
EP300
FAT1
FAT2
FGF14
FLVCR1
FXN
GBA2
GDAP2
GOSR2
GRID2
GRM1
GRN
HEXA
HEXB
INPP5E
ITPR1
KCNC3
KCND3
KCNJ10
KCTD7
KIAA0226
KIAA0586
KIAA1840
KIF1C
KIF26B
L2HGDH
LAMA1
LYST
MAN2B1
MARS2
MKS1
MME
MRE11
MTPAP
MTTP
NEU1
NKX6-2
NPC1
NPC2
NPHP1
OPA1
OPA3
PAHX
PCNA
PDYN
PIK3R5
PLA2G6
PLD3
PMM2
PMPCA
PNKP
PNPLA6
POLG
POLR3A
PRICKLE1
PRKCG
PUM1
RFC1
RNASEH1
RNF216
RPGRIP1L
SACS
SAR1B
SCARB2
SCYL1
SETX
SGSH
SIL1
SLC17A5
SLC6A19
SLC9A1
SNX14
SPG7
SPTBN2
STUB1
SYNE1
SYT14
TCTN2
TDP1
TDP2
TGM6
THG1L
TMEM216
TMEM67
TPP1
TRPC3
TTBK2
TTC19
TTPA
TUBB2A
TWNK
UBA5
VAMP1
VLDLR
VPS13D
VWA3B
WDR73
WDR81
WWOX
XRCC1
ZNF592

## Sheet: Leukoencephalopathy Genes
AARS2
ABAT
ABCD1
ACOX1
ACP33
ADAR1
ADCK3
ADGRG1
AIMP1
ALDH3A2
AMACR
APP
ARSA
ARSE
ASPA
ATP13A2
ATP7A
ATP7B
ATPAF2
AUH
BCAP31
BCS1L
BOLA3
C10orf2
C19orf12
CLCN2
COASY
COL4A1
COQ2
COQ9
COX10
COX15
COX6B1
CP
CSF1R
CTC1
CYP27A1
CYP2U1
CYP7B1
D2HGDH
DARS
DARS2
DCAF17
DDC
DGUOK
DLD
EARS2
EIF2B1
EIF2B2
EIF2B3
EIF2B4
EIF2B5
ERCC6
ERCC8
ERRC2
ERRC3
ETFDH
ETHE1
FA2H
FAM126A
FASTKD2
FKTN
FOLR1
FOXRED1
FTL
FUCA1
GALC
GAN
GBE1
GCDH
GFAP
GFM1
GJA1
GJB1
GJC2
GLA
GLB1
GLRX5
GTF2H5
HEPACAM
HEXA
HEXB
HSD17B4
HSP60
HSPD1
HTRA1
IBA57
L2HGDH
LMNB1
LYRM
MCCC1
MCLON1
MGP
MLC1
MLYCD
MPLKIP
MPV17
MRPS16
NDUFA1
NDUFA10
NDUFA11
NDUFA12
NDUFA2
NDUFA9
NDUFAF1
NDUFAF2
NDUFAF3
NDUFAF4
NDUFB3
NDUFS1
NDUFS2
NDUFS3
NDUFS4
NDUFS6
NDUFS7
NDUFS8
NDUFV1
NDUFV2
NOTCH3
NFU1
NKX6-2
NPC1
NPC2
NUBPL
OCLN
OCRL
PANK2
PC
PEX1
PEX10
PEX12
PEX13
PEX16
PEX2
PEX26
PEX3
PEX5
PEX6
PEX7
PHGDH
PHYH
PLA2G6
PLP1
POLG
POLG2
POLR1C
POLR3A
POLR3B
PPT1
PRF1
PSAP
PSAT1
PYCR2
RARS
RNASEH2A
RNASEH2B
RNASEH2C
RNASET2
RPIA
RRM2B
SAMHD1
SCO1
SCO2
SCP2
SDHA
SDHAF1
SDHB
SLC16A2
SLC17A5
SLC25A1
SLC25A12
SLC25A4
SOX10
SPAST
SPG11
SPG20
SPG7
STX11
STXBP2
SUCLA
SUMF1
SURF1
TACO1
TRAPPC9
TREM2
TREX1
TUBB4A
TUFM
TYMP
TYROBP
UNC13D
VPS11
WDR45
ZFYVE26
